# Supplementary material for: Comparison of Genomes of Species from Polemonium caeruleum Complex and Polemonium pulcherrimum Complex Based on Repeatome and Chromosome Analysis
Source: Int J Mol Sci. 2025 Dec 25;27(1):229. doi: 10.3390/ijms27010229 (PMC12785893; doi:10.3390/ijms27010229)
Supplement: Supplementary file 1 [file ijms-27-00229-s001.zip]

Archive with 1 entries (1 files):
- ijms-4025810-supplementary.pdf
